# Supplementary material for: Variation in processes of care for total hip arthroplasty across high-income countries
Source: Health Aff Sch. 2024 Apr 24;2(4):qxae043. doi: 10.1093/haschl/qxae043 (PMC11060656; doi:10.1093/haschl/qxae043)
Supplement: qxae043_Supplementary_Data [file qxae043_supplementary_data.zip]

Archive with 3 entries (3 files):
- Appendix 1.docx
- Appendix 2.docx
- coi_disclosures_consolidated.docx
